# Supplementary material for: Gene Family Expansion during the Adaptation of Colletotrichum gloeosporioides to Woody Plants
Source: J Fungi (Basel). 2023 Dec 11;9(12):1185. doi: 10.3390/jof9121185 (PMC10744947; doi:10.3390/jof9121185)
Supplement: Supplementary file 1 [file jof-09-01185-s001.zip]

Archive with 1 entries (1 files):
- jof-2751608-supplementary.pdf
